# Supplementary material for: The Role of Background Activity Monitoring by Amplitude-Integrated EEG to Predict Short-Term Neurological Outcome in Neonates with Congenital Heart Disease: Insights from a Real-Life Retrospective Cohort
Source: NeuroSci. 2026 Apr 20;7(2):48. doi: 10.3390/neurosci7020048 (PMC13118592; doi:10.3390/neurosci7020048)
Supplement: Supplementary file 1 [file neurosci-07-00048-s001.zip]

Archive with 1 entries (1 files):
- neurosci-4138277-supplementary.pdf
